# Supplementary material for: Transcriptome Profiling of Eutopic and Ectopic Endometrial Stromal Cells in Women with Endometriosis Based on High-Throughput Sequencing
Source: Biomedicines. 2022 Sep 29;10(10):2432. doi: 10.3390/biomedicines10102432 (PMC9598494; doi:10.3390/biomedicines10102432)
Supplement: Supplementary file 1 [file biomedicines-10-02432-s001.zip]

Archive with 1 entries (1 files):
- biomedicines-1931278-supplementary.pdf
